# Supplementary material for: A Ranking-Based Meta-Analysis Reveals Let-7 Family as a Meta-Signature for Grade Classification in Breast Cancer
Source: PLoS One. 2015 May 15;10(5):e0126837. doi: 10.1371/journal.pone.0126837 (PMC4433233; doi:10.1371/journal.pone.0126837)
Supplement: S1 Table — miRNAs were noted according to their ranks in the list. For each miRNA the mean of its rank in all studies was calculated with their p values (the mean of rank column) and this value became its real rank in the list within the real rank column, which was used instead of the significance value. (XLSX) [file pone.0126837.s002.xlsx]

## Sheet: GRADE
miRNA name	the mean of rank	real rank
hsa-let-7c	9	1
hsa-let-7a	12	2
hsa-let-7f	14.5	3
hsa-let-7d	15.5	4
hsa-let-7e	19	5
hsa-let-7i	23.6667	6
hsa-miR-30a-3p	26	7
hsa-let-7g	31.3333	8
hsa-miR-331	53.5	9
hsa-miR-199b	55.5	10
hsa-let-7b	71	11
hsa-miR-199a	71.5	12
hsa-miR-30a-5p	73	13
hsa-miR-509	75	14
hsa-miR-7	85.5	15
hsa-miR-320	86.5	16
hsa-miR-33	90	17
hsa-miR-28	91.5	18
hsa-miR-99a	91.5	19
hsa-miR-122a	92.5	20
hsa-miR-34c	95.5	21
hsa-miR-93	99.5	22
hsa-miR-383	113.5	23
hsa-miR-96	116	24
hsa-miR-382	117.5	25
hsa-miR-98	119	26
hsa-miR-125a	120.5	27
hsa-miR-9	121	28
hsa-miR-519d	121.5	29
hsa-miR-379	124	30
hsa-miR-519e	124	31
hsa-miR-517c	124.5	32
hsa-miR-339	137.5	33
hsa-miR-9*	140	34
hsa-miR-26b	142	35
hsa-miR-497	142	36
hsa-miR-19b	146	37
hsa-miR-493	147	38
hsa-miR-423	148.5	39
hsa-miR-25	149	40
hsa-miR-515-3p	151	41
hsa-miR-517a	151	42
hsa-miR-424	153	43
hsa-miR-518b	153.5	44
hsa-miR-412	154	45
hsa-miR-30c	156	46
hsa-miR-30d	156	47
hsa-miR-514	156.5	48
hsa-miR-422a	159	49
hsa-miR-106b	159.333	50
hsa-miR-519a	159.5	51
hsa-miR-30b	159.667	52
hsa-miR-21	160.667	53
hsa-miR-345	161	54
hsa-miR-26a	161.667	55
hsa-miR-19a	163	56
hsa-miR-200a	163.333	57
hsa-miR-377	163.5	58
hsa-miR-512-3p	166	59
hsa-miR-24	166.333	60
hsa-miR-492	167	61
hsa-miR-100	169	62
hsa-miR-196a	169.667	63
hsa-miR-378	173	64
hsa-miR-494	173	65
hsa-miR-224	174.667	66
hsa-miR-210	175	67
hsa-miR-23b	175.667	68
hsa-miR-10a	176	69
hsa-miR-145	176	70
hsa-miR-505	176.333	71
hsa-miR-429	176.5	72
hsa-miR-432	177.5	73
hsa-miR-195	178	74
hsa-miR-200b	179.667	75
hsa-miR-518e	180	76
hsa-miR-125b	180.333	77
hsa-miR-222	180.333	78
hsa-miR-302b	180.5	79
hsa-miR-425	180.5	80
hsa-miR-506	181	81
hsa-miR-31	181.333	82
hsa-miR-214	181.667	83
hsa-miR-199a*	182.333	84
hsa-miR-29c	182.333	85
hsa-miR-151	183	86
hsa-miR-515-5p	183	87
hsa-miR-27a	183.333	88
hsa-miR-512-5p	185	89
hsa-miR-106a	185.667	90
hsa-miR-150	185.667	91
hsa-miR-142-5p	186.333	92
hsa-miR-409-3p	186.5	93
hsa-miR-148a	187	94
hsa-miR-504	187.5	95
hsa-miR-221	188.667	96
hsa-miR-18a	189	97
hsa-miR-302c*	189	98
hsa-miR-10b	190	99
hsa-miR-128a	190.333	100
hsa-miR-375	191	101
hsa-miR-126*	193.333	102
hsa-miR-29b	193.333	103
hsa-miR-141	194.333	104
hsa-miR-29a	194.333	105
hsa-miR-34a	195	106
hsa-miR-510	196	107
hsa-miR-187	198	108
hsa-miR-23a	198	109
hsa-miR-196b	198.333	110
hsa-miR-101	199.333	111
hsa-miR-142-3p	200.333	112
hsa-miR-451	200.333	113
hsa-miR-452	202	114
hsa-miR-498	203	115
hsa-miR-146a	203.667	116
hsa-miR-335	207	117
hsa-miR-496	207	118
hsa-miR-130a	207.333	119
hsa-miR-299-5p	207.5	120
hsa-miR-200c	207.667	121
hsa-miR-223	208.5	122
hsa-miR-148b	209.333	123
hsa-miR-197	210	124
hsa-miR-329	210.5	125
hsa-miR-513	213	126
hsa-miR-20a	213.5	127
hsa-miR-346	214.5	128
hsa-miR-211	215.667	129
hsa-miR-128b	216.333	130
hsa-miR-325	216.5	131
hsa-miR-17-5p	219	132
hsa-miR-448	220	133
hsa-miR-507	221.5	134
hsa-miR-186	222.5	135
hsa-miR-328	222.5	136
hsa-miR-324-3p	224.5	137
hsa-miR-299-3p	225	138
hsa-miR-431	228	139
hsa-miR-152	228.667	140
hsa-miR-495	229.5	141
hsa-miR-149	230	142
hsa-miR-302d	230.5	143
hsa-miR-503	231	144
hsa-miR-185	232	145
hsa-miR-189	232	146
hsa-miR-32	233.5	147
hsa-miR-485-5p	234.5	148
hsa-miR-15b	235	149
hsa-miR-154	235.5	150
hsa-miR-212	238	151
hsa-miR-133a	238.333	152
hsa-miR-16	238.5	153
hsa-miR-1	239.333	154
hsa-miR-15a	239.5	155
hsa-miR-107	239.667	156
hsa-miR-182	240.5	157
hsa-miR-302c	243	158
hsa-miR-143	245	159
hsa-miR-193b	245	160
hsa-miR-147	246.5	161
hsa-miR-183	248	162
hsa-miR-206	252	163
hsa-miR-218	253.5	164
hsa-miR-135b	253.667	165
hsa-miR-133b	254	166
hsa-miR-136	259.5	167
hsa-miR-126	261.5	168
hsa-miR-144	261.5	169
hsa-miR-181c	262.5	170
hsa-miR-205	265.5	171
hsa-miR-184	271	172
hsa-miR-181a	272	173
hsa-miR-203	272	174
hsa-miR-326	272	175
hsa-miR-215	274	176
hsa-miR-324-5p	274	177
hsa-miR-181b	274.5	178
hsa-miR-337	275	179
hsa-miR-155	276	180
hsa-miR-181d	276	181
hsa-miR-202	276	182
hsa-miR-105	278.5	183
hsa-miR-217	284.5	184
hsa-miR-22	288	185
hsa-miR-134	289.5	186
hsa-miR-198	292	187
hsa-miR-103	299	188
hsa-miR-137	305	189
hsa-miR-132	307	190
hsa-miR-135a	308.5	191
hsa-miR-124a	314.5	192
hsa-miR-138	315	193
hsa-miR-130b	318	194
