# Supplementary material for: A Ranking-Based Meta-Analysis Reveals Let-7 Family as a Meta-Signature for Grade Classification in Breast Cancer
Source: PLoS One. 2015 May 15;10(5):e0126837. doi: 10.1371/journal.pone.0126837 (PMC4433233; doi:10.1371/journal.pone.0126837)
Supplement: S2 Table — (XLSX) [file pone.0126837.s003.xlsx]

## Sheet: Sayfa1
UserID	Gene Symbol	Gene Name	EntrezGene	Ensembl
GSTM4	GSTM4	glutathione S-transferase mu 4	2948	ENSG00000168765
HMOX1	HMOX1	heme oxygenase (decycling) 1	3162	ENSG00000100292
IGF1R	IGF1R	insulin-like growth factor 1 receptor	3480	ENSG00000140443
IQGAP3	IQGAP3	IQ motif containing GTPase activating protein 3	128239	ENSG00000183856
IRAK2	IRAK2	interleukin-1 receptor-associated kinase 2	3656	ENSG00000134070
KDELC2	KDELC2	KDEL (Lys-Asp-Glu-Leu) containing 2	143888	ENSG00000178202
LAMP3	LAMP3	lysosomal-associated membrane protein 3	27074	ENSG00000078081
LMNB2	LMNB2	lamin B2	84823	ENSG00000176619
MCM2	MCM2	minichromosome maintenance complex component 2	4171	ENSG00000073111
ME1	ME1	malic enzyme 1, NADP(+)-dependent, cytosolic	4199	ENSG00000065833
MMP14	MMP14	matrix metallopeptidase 14 (membrane-inserted)	4323	ENSG00000157227
NCAPG	NCAPG	non-SMC condensin I complex, subunit G	64151	ENSG00000109805
NRIP1	NRIP1	nuclear receptor interacting protein 1	8204	ENSG00000180530
NT5E	NT5E	5'-nucleotidase, ecto (CD73)	4907	ENSG00000135318
NUCB1	NUCB1	nucleobindin 1	4924	ENSG00000104805
NUMA1	NUMA1	nuclear mitotic apparatus protein 1	4926	ENSG00000137497
PBK	PBK	PDZ binding kinase	55872	ENSG00000168078
PDGFD	PDGFD	platelet derived growth factor D	80310	ENSG00000170962
PDLIM5	PDLIM5	PDZ and LIM domain 5	10611	ENSG00000163110
PDXP	PDXP	pyridoxal (pyridoxine, vitamin B6) phosphatase	57026	ENSG00000241360
PGRMC1	PGRMC1	progesterone receptor membrane component 1	10857	ENSG00000101856
PISD	PISD	phosphatidylserine decarboxylase	23761	ENSG00000241878
PKN2	PKN2	protein kinase N2	5586	ENSG00000065243
POLA2	POLA2	polymerase (DNA directed), alpha 2, accessory subunit	23649	ENSG00000014138
POLE3	POLE3	polymerase (DNA directed), epsilon 3, accessory subunit	54107	ENSG00000148229
POLR2A	POLR2A	polymerase (RNA) II (DNA directed) polypeptide A, 220kDa	5430	ENSG00000181222
POLR2C	POLR2C	polymerase (RNA) II (DNA directed) polypeptide C, 33kDa	5432	ENSG00000102978
PPP2R4	PPP2R4	protein phosphatase 2A activator, regulatory subunit 4	5524	ENSG00000119383
PPP3R1	PPP3R1	protein phosphatase 3, regulatory subunit B, alpha	5534	ENSG00000221823
PRAF2	PRAF2	PRA1 domain family, member 2	11230	ENSG00000243279
PRDM1	PRDM1	PR domain containing 1, with ZNF domain	639	ENSG00000057657
PRIM1	PRIM1	primase, DNA, polypeptide 1 (49kDa)	5557	ENSG00000198056
PRPF40A	PRPF40A	PRP40 pre-mRNA processing factor 40 homolog A (S. cerevisiae)	55660	ENSG00000196504
PSAT1	PSAT1	phosphoserine aminotransferase 1	29968	ENSG00000135069
PSD4	PSD4	pleckstrin and Sec7 domain containing 4	23550	ENSG00000125637
PSMA7	PSMA7	proteasome (prosome, macropain) subunit, alpha type, 7	5688	ENSG00000101182
PTBP1	PTBP1	polypyrimidine tract binding protein 1	5725	ENSG00000011304
PTBP2	PTBP2	polypyrimidine tract binding protein 2	58155	ENSG00000117569
PTPLAD1	PTPLAD1	protein tyrosine phosphatase-like A domain containing 1	51495	ENSG00000074696
PTPLB	PTPLB	protein tyrosine phosphatase-like (proline instead of catalytic arginine), member b	201562	ENSG00000206527
RAB27B	RAB27B	RAB27B, member RAS oncogene family	5874	ENSG00000041353
RAB5C	RAB5C	RAB5C, member RAS oncogene family	5878	ENSG00000108774
RARS	RARS	arginyl-tRNA synthetase	5917	ENSG00000113643
RASSF1	RASSF1	Ras association (RalGDS/AF-6) domain family member 1	11186	ENSG00000068028
RBL2	RBL2	retinoblastoma-like 2 (p130)	5934	ENSG00000103479
RCOR1	RCOR1	REST corepressor 1	23186	ENSG00000089902
RDH10	RDH10	retinol dehydrogenase 10 (all-trans)	157506	ENSG00000121039
RHEB	RHEB	Ras homolog enriched in brain	6009	ENSG00000106615
RHOB	RHOB	ras homolog family member B	388	ENSG00000143878
RHOG	RHOG	ras homolog family member G	391	ENSG00000177105
RNMT	RNMT	RNA (guanine-7-) methyltransferase	8731	ENSG00000101654
RORA	RORA	RAR-related orphan receptor A	6095	ENSG00000069667
RPE	RPE	ribulose-5-phosphate-3-epimerase	6120	ENSG00000197713
RPIA	RPIA	ribose 5-phosphate isomerase A	22934	ENSG00000153574
RQCD1	RQCD1	RCD1 required for cell differentiation1 homolog (S. pombe)	9125	ENSG00000144580
RUNX1	RUNX1	runt-related transcription factor 1	861	ENSG00000159216
SAC3D1	SAC3D1	SAC3 domain containing 1	29901	ENSG00000168061
SAMSN1	SAMSN1	SAM domain, SH3 domain and nuclear localization signals 1	64092	ENSG00000155307
SCAMP1	SCAMP1	secretory carrier membrane protein 1	9522	NA
SCAP	SCAP	SREBF chaperone	22937	ENSG00000114650
SEC24A	SEC24A	SEC24 family, member A (S. cerevisiae)	10802	ENSG00000113615
SELL	SELL	selectin L	6402	ENSG00000188404
SFI1	SFI1	Sfi1 homolog, spindle assembly associated (yeast)	9814	ENSG00000198089
SFXN1	SFXN1	sideroflexin 1	94081	ENSG00000164466
SH3BGRL3	SH3BGRL3	SH3 domain binding glutamic acid-rich protein like 3	83442	ENSG00000142669
SH3BP4	SH3BP4	SH3-domain binding protein 4	23677	ENSG00000130147
SKP1	SKP1	S-phase kinase-associated protein 1	6500	ENSG00000113558
SLC16A3	SLC16A3	solute carrier family 16, member 3 (monocarboxylic acid transporter 4)	9123	ENSG00000141526
SLC1A4	SLC1A4	solute carrier family 1 (glutamate/neutral amino acid transporter), member 4	6509	ENSG00000115902
SLC25A13	SLC25A13	solute carrier family 25 (aspartate/glutamate carrier), member 13	10165	ENSG00000004864
SLC25A22	SLC25A22	solute carrier family 25 (mitochondrial carrier: glutamate), member 22	79751	ENSG00000177542
SLC25A32	SLC25A32	solute carrier family 25 (mitochondrial folate carrier) , member 32	81034	ENSG00000164933
SLC27A4	SLC27A4	solute carrier family 27 (fatty acid transporter), member 4	10999	ENSG00000167114
SLC38A1	SLC38A1	solute carrier family 38, member 1	81539	ENSG00000111371
SLC4A7	SLC4A7	solute carrier family 4, sodium bicarbonate cotransporter, member 7	9497	ENSG00000033867
SLC7A5	SLC7A5	solute carrier family 7 (amino acid transporter light chain, L system), member 5	8140	ENSG00000103257
SLC9A3R2	SLC9A3R2	solute carrier family 9, subfamily A (NHE3, cation proton antiporter 3), member 3 regulator 2	9351	ENSG00000065054
SNAP23	SNAP23	synaptosomal-associated protein, 23kDa	8773	ENSG00000092531
SOAT1	SOAT1	sterol O-acyltransferase 1	6646	ENSG00000057252
SOCS1	SOCS1	suppressor of cytokine signaling 1	8651	ENSG00000185338
SOX2	SOX2	SRY (sex determining region Y)-box 2	6657	ENSG00000181449
SPCS3	SPCS3	signal peptidase complex subunit 3 homolog (S. cerevisiae)	60559	ENSG00000129128
SQSTM1	SQSTM1	sequestosome 1	8878	ENSG00000161011
SRM	SRM	spermidine synthase	6723	ENSG00000116649
SRPR	SRPR	signal recognition particle receptor (docking protein)	6734	ENSG00000182934
SRPRB	SRPRB	signal recognition particle receptor, B subunit	58477	ENSG00000144867
STAT3	STAT3	signal transducer and activator of transcription 3 (acute-phase response factor)	6774	ENSG00000168610
STMN1	STMN1	stathmin 1	3925	ENSG00000117632
SYPL1	SYPL1	synaptophysin-like 1	6856	ENSG00000008282
TAF9B	TAF9B	TAF9B RNA polymerase II, TATA box binding protein (TBP)-associated factor, 31kDa	51616	ENSG00000187325
TCF19	TCF19	transcription factor 19	6941	ENSG00000137310
TGFB1	TGFB1	transforming growth factor, beta 1	7040	ENSG00000105329
TGFB3	TGFB3	transforming growth factor, beta 3	7043	ENSG00000119699
TLR4	TLR4	toll-like receptor 4	7099	ENSG00000136869
TMED7	TMED7	transmembrane emp24 protein transport domain containing 7	51014	ENSG00000134970
TMEM41B	TMEM41B	transmembrane protein 41B	440026	ENSG00000166471
TMEM59	TMEM59	transmembrane protein 59	9528	ENSG00000116209
TNFRSF10A	TNFRSF10A	tumor necrosis factor receptor superfamily, member 10a	8797	ENSG00000104689
TNRC6C	TNRC6C	trinucleotide repeat containing 6C	57690	ENSG00000078687
TP63	TP63	tumor protein p63	8626	ENSG00000073282
TPM1	TPM1	tropomyosin 1 (alpha)	7168	ENSG00000140416
TRIM32	TRIM32	tripartite motif containing 32	22954	ENSG00000119401
TRIM41	TRIM41	tripartite motif containing 41	90933	ENSG00000146063
TRIP13	TRIP13	thyroid hormone receptor interactor 13	9319	ENSG00000071539
TRMT1	TRMT1	tRNA methyltransferase 1 homolog (S. cerevisiae)	55621	ENSG00000104907
TTC9C	TTC9C	tetratricopeptide repeat domain 9C	283237	ENSG00000162222
TWIST1	TWIST1	twist homolog 1 (Drosophila)	7291	ENSG00000122691
TXNRD1	TXNRD1	thioredoxin reductase 1	7296	ENSG00000198431
TYMS	TYMS	thymidylate synthetase	7298	ENSG00000176890
USP1	USP1	ubiquitin specific peptidase 1	7398	ENSG00000162607
VAMP3	VAMP3	vesicle-associated membrane protein 3 (cellubrevin)	9341	ENSG00000049245
VEGFA	VEGFA	vascular endothelial growth factor A	7422	ENSG00000112715
WFS1	WFS1	Wolfram syndrome 1 (wolframin)	7466	ENSG00000109501
XRN1	XRN1	5'-3' exoribonuclease 1	54464	ENSG00000114127
ZEB2	ZEB2	zinc finger E-box binding homeobox 2	9839	ENSG00000169554
ZNF512B	ZNF512B	zinc finger protein 512B	57473	ENSG00000196700
